# Supplementary material for: Replication of Previous Genome-wide Association Studies of Bone Mineral Density in Premenopausal American Women
Source: J Bone Miner Res. 2010 Feb 8;25(8):1821–9. doi: 10.1002/jbmr.62 (PMC3153352; doi:10.1002/jbmr.62)
Supplement: Supplementary file 1 [file jbmr0025-1821-SD1.xls]

## Sheet: Supplemental Table 1
											White Women				Black Women
							White		Black		Femoral Neck		Lumbar Spine		Femoral Neck		Lumbar Spine
GWAS	SNP	Replacement	Gene	Chr. Position	Chr.	Missing Rate	HWE p-value	MAF	HWE p-value	MAF	p-value	r2	p-value	r2	p-value	r2	p-value	r2
Framingham
Femoral Neck	rs161109			96277232	1	0.03255	0.7102	0.301	0.8447	0.247	0.7618	0.000576369	0.5806	0.00153594	0.02612	N/A*	0.6686	0.00340136
	rs721891		LOC730733	57033283	19
	rs768207		DCC	48132968	18
	rs811132			103292613	5	0.04325	0.1565	0.11	0.9513	0.214	0.7949	0.00243224	0.7925	0.00051261	0.8967	0.0008285	0.2231	0.0111492
	rs823681		NFYC	41004011	1	0.02809	0.4702	0.128	0.9915	0.155	0.2067	0.00252583	0.5125	0.00201857	0.4407	0.00338983	0.4886	0.00594228
	rs910760		CTNNBL1	35933409	20	0.02987	0.1311	0.245	0.0974	0.301	0.00176	0.00206162	0.08311	0.00161095	0.7273	0.00168776	0.3753	0
	rs935661		PRKCE	45908861	2	0.003121	0.3057	0.482	0.2759	0.306	0.4512	0.000233345	0.326	0.00726368	0.214	0	0.1226	0
	rs952995		RGNEF	73077540	5	0.004012	0.6761	0.229	1	0.251	0.7311	0.00280014	0.3514	0.0039801	0.6003	0.00675676	0.3762	0
	rs1499682		CSMD1	3342219	8	0.02898	0.6953	0.228	0.237	0.28	0.7217	0	0.867	0.00121017	0.8374	0.000843882	0.7089	0
	rs2100119		CSMD1	3343653	8	0.003121	0.5142	0.224	0.7657	0.308	0.991	0	0.7331	0.00199005	0.5536	0	0.6038	0
	rs2175550			187346025	1	0.03299	0.8884	0.481	0.5162	0.366	0.5712	0.00205926	0.2285	0.00761885	0.06483	0	0.2759	0
	rs2179320		CTNNBL1	35905199	20	0.02942	0.3134	0.189	0.4023	0.212	0.00298	0.00573789	0.2715	0.000708144	0.8466	0.00508906	0.7877	0.00683177
	rs2273893			36929031	13	0.002675	1	0.115	1	0.013	0.2089	0.00046669	0.1445	0	0.7577	0.00423729	0.5081	0.00169779
	rs2345181		PRKCE	45908612	2	0.03165	0.3862	0.451	0.0632	0.205	0.2351	0	0.6667	0.0108827	0.6103	0	0.1243	0
	rs4087296			80935282	16	0.02942	0.1877	0.179	0.8754	0.419	0.4265	0	0.6229	0	0.3563	0.00506757	0.5358	0
	rs4811196		CTNNBL1	35903108	20	0.002675	0.2274	0.186	0.2652	0.204	0.00069	0.00606697	0.1414	0.000995025	0.8734	0.0059322	0.8875	0.00933786
	rs4923455			27550722	11	0.06063	0.7487	0.243	0.4441	0.394	0.4264	0	0.8228	0	0.3108	0.0142985	0.9346	0.00175285
	rs10486661		TBX20	35277381	7	0.02942	0.9009	0.174	0.6932	0.096	0.7758	0.00103057	0.1926	0	0.9329	0.00254237	0.4989	0.00677966
	rs10489167		NFYC	40949053	1	0.03032	0.4979	0.129	0.9623	0.157	0.2036	0.00413793	0.4974	0.00142886	0.2479	0.00594732	0.4245	0.00679694
	rs10512368			109822857	9	0.037	0.8878	0.4	0.4507	0.425	0.2594	0.00564646	0.01209	0.00489946	0.8417	0	0.9681	0.00763359
Lumbar Spine	rs1197850		NBEA	34828744	13	0.04012	0.6554	0.192	0.9961	0.479	0.7566	0.00125873	0.07145	0.000302024	0.943	0	0.7151	0.00174825
	rs1261226			79019951	2	0.02006	0.5947	0.458	0.1723	0.489	0.9202	0.00093338	0.1903	0.00597015	0.986	0.00353045	0.3285	0.0118343
	rs1337690			103648412	9	0.02764	0.2244	0.125	0.4107	0.279	0.6323	0	0.3745	0.00131353	0.47	0.000843882	0.377	0.00251889
	rs1406493			110881261	3	0.08426	3.6409e-05	0.144	0.4645	0.122	0.8412	0	0.5892	0.00214461	0.2001	0.00169348	0.03392	0.00829187
	rs1961908			31013496	22	0.03121	0.1958	0.253	0.7042	0.323	0.6589	0	0.8974	0.00110664	0.04331	N/A*	0.5258	0.00169492
	rs2190004	rs6962824	CNTNAP2	146899393	7	0.03388	1	0.465	0.9196	0.426	0.6913	0.00149168	0.7702	0	0.2971	0.00165426	0.2952	0.00581879
	rs2214735	rs6944540	CNTNAP2	146883346	7	0.03656	0.9915	0.476	0.7024	0.368	0.6557	0.00149185	0.7237	0	0.3354	0	0.2442	0.00585774
	rs2345101			18137240	2	0.02987	0.5655	0.144	0.5779	0.442	0.6404	0	0.5988	0.000203293	0.5233	0.00668338	0.5224	0.00422654
	rs2928021	rs2923053	FMN1	31058419	15	0.03879	0.6418	0.4	0.0932	0.348	0.5351	0.00125945	0.4343	0.000605083	0.7451	0.00809717	0.9059	0.0124275
	rs4743498			103648976	9	0.04102	0.0002	0.113	0.0126	0.262	0.314	0.000229964	0.569	0	0.3166	0.000835422	0.1977	0
	rs4832407			18134815	2	0.0321	0.5936	0.143	0.5425	0.439	0.7101	0	0.7013	0.000714796	0.4365	0.00758853	0.5079	0.000834725
	rs4871452		FER1L6	125119516	8	0.02764	0.6734	0.144	1	0.205	0.294	0.00367478	0.9391	0.00292752	0.6381	0	0.7613	0.00254237
	rs7320715		NBEA	34865449	13	0.02898	0.9736	0.202	0.7734	0.455	0.7987	0.000917852	0.04578	0.000201877	0.667	0.00254237	0.7501	0
	rs7582367		NBEA	34865449	2	0.03076	0.4848	0.134	0.6894	0.241	0.3549	0	0.6659	0.000714796	0.2639	0.0110922	0.6252	0.0059322
	rs7582917			18135206	2	0.0321	0.4942	0.143	0.5331	0.442	0.8788	0	0.7658	0.000304878	0.6411	0.00676247	0.6093	0.00252951
	rs7596529			18135294	2	0.001783	0.6394	0.145	0.5779	0.442	0.771	0	0.64	0	0.6878	0.00759494	0.4875	0.00251889
	rs7842213		FER1L6	125119479	8	0.05662	0.3952	0.142	0.8956	0.203	0.3477	0.00274725	0.9121	0.00421137	0.6187	0	0.8346	0.00257511
	rs9309228			52465914	2	0.0428	0.521	0.294	0.851	0.481	0.1726	0	0.816	0.0011988	0.2823	0.0117057	0.1956	0.0283262
	rs10502970		DCC	49141839	18	0.004012	0.1529	0.194	0.9842	0.284	0.5239	0.00571695	0.943	0.0039801	0.1809	0.00335289	0.252	0
	rs10514345		GPR98	90460035	5	0.03076	0.1039	0.104	0.068	0.333	0.2425	0	0.835	0.00173629	0.1688	0	0.0231	N/A*
Twins UK
Femoral Neck	rs1003878		C6orf10	32407800	6	0.01248	0.6386	0.216	0.8988	0.294	0.7312	0.0012834	0.6854	0.000995025	0.3832	0	0.4	0.00172712
	rs1035629		MYO3B	170741747	2	0.003567	0.9162	0.373	0.3743	0.211	0.3733	0	0.7732	0	0.7649	0.00343348	0.2177	0
	rs10489579		C1orf26	183410344	1	0.004012	0.8546	0.359	0.9108	0.312	0.3038	0.000350018	0.8564	0	0.4691	0.0119149	0.5916	0
	rs10496481		DPP10	115414243	2	0.0263	1.0902e-06	0.182	1	0	0.1901	0	0.9539	0.000995025	1		1
	rs10911730			183673003	1	0.008471	0.535	0.286	0.4596	0.353	0.9153	0	0.3213	0.000995025	0.07454	0	0.9784	0.00261324
	rs10945294	rs9364137		71948330	6	0.04458	0.6926	0.209	0.756	0.343	0.8261	0	0.3551	0	0.1344	0.00825764	0.3757	0.0166667
	rs11099284			135658174	4	0.008471	0.0508	0.174	0.5937	0.309	0.8836	0	0.531	0.000995025	0.6922	0.00671141	0.8793	0.00170068
	rs12041704		C1orf26	183507097	1	0.004458	0.6095	0.427	0.2344	0.284	0.5329	0.00046669	0.706	0	0.8545	0.00253378	0.8436	0.0042337
	rs1397966			115097126	8	0.002675	0.1054	0.406	0.7023	0.242	0.5686	0.00105005	0.1953	0.00587065	0.236	0.0116764	0.3754	0
	rs1400360		DGKG	187383407	3	0.002675	0.075	0.096	0.263	0.317	0.4482	0.000583363	0.9639	0.00298507	0.8985	0.00256849	0.6886	0.0041841
	rs1862101			15761291	2	0.003121	0.0583	0.463	0.7385	0.216	0.984	0	0.3676	0.00298507	0.4823	0.0152542	0.5205	0
	rs1889976		C1orf26	183503135	1	0.007579	0.3858	0.423	1	0.244	0.3947	0	0.8879	0.000995025	0.9399	0.000822368	0.9441	0
	rs1980495		C6orf10	32454772	6
	rs2378910		C1orf26	183498874	1	0.007133	0.2392	0.421	0.7602	0.371	0.3785	0.00116672	0.7107	0.000995025	0.9674	0.00755668	0.8743	0.00083682
	rs2445803			174706595	5	0.004012	0.0971	0.277	0.4703	0.178	0.06496	0.0025668	0.7983	0.000995025	0.8908	0.00511073	0.7821	0.00689061
	rs251925			174714725	5	0.003567	0.0116	0.32	1	0.209	0.3594	0.000350018	0.3432	0.0039801	0.7379	0	0.708	0.00334169
	rs286810		FBXL17	107486235	5	0.008917	0.125	0.334	0.1747	0.493	0.4635	0.00280014	0.5322	0.00497512	0.6404	0.00246305	0.9849	0.000864304
	rs2892937			19624914	7	0.005796	0.8888	0.052	0.42	0.033	0.09368	0	0.8385	0.000995025	0.9751	0.00170794	0.5222	0.0128315
	rs3129943		C6orf10	32446673	6	0.004458	0.2671	0.244	1	0.312	0.9534	0	0.9233	0	0.4084	0	0.2421	0.00260643
	rs40065		FBXL17	107545772	5	0.004012	0.1066	0.331	0.1276	0.154	0.5519	0.00221678	0.4675	0.00726368	0.7392	0.0153715	0.08835	0.0213858
	rs40066		FBXL17	107543600	5	0.00535	0.1638	0.33	0.1269	0.166	0.5931	0.00233345	0.5127	0.0081592	0.886	0.0137104	0.1707	0.00606586
	rs4075671			135694757	4	0.004012	0.3801	0.085	0.3515	0.348	0.8689	0.000583363	0.8172	0	0.04856	0.00421585	0.1723	0
	rs6535028			135757169	4	0.004904	0.5571	0.083	0.0095	0.141	0.9785	0.000583363	0.4911	0	0.00803	0.0118243	0.6731	0.0084674
	rs6698109		C1orf26	183438492	1	0.004904	0.8977	0.357	0.5006	0.251	0.4264	0.000233345	0.9039	0	0.9701	0.0159262	0.7897	0.00504626
	rs851993		ESR1	152047704	6	0.003567	0.8312	0.36	0.2541	0.119	0.00261	0.00396686	0.00033	0.0039801	0.00045	0.00673968	0.5671	0.00167926
Lumbar Spine	rs10491121		CCL4	31454449	17	0.00535	0.25	0.406	0.8363	0.101	0.6899	0.00093338	0.9755	0.000995025	0.5954	0.0142977	0.9644	0.00503356
	rs11135929			26175268	8	0.003121	0.097	0.078	1	0.011	0.7625	0.00315016	0.4567	0.00298507	0.3337	0.003367	0.8482	0.00255102
	rs11239762			42582267	10	0.003121	0.5279	0.072	0.4229	0.172	0.6144	0.00746704	0.8945	0.00298507	0.8105	0	0.4878	0.0102916
	rs1360180		LOC149224	68484946	1	0.004012	1	0.119	0.8516	0.079	0.4671	0.00163342	0.04673	N/A*	0.539	0	0.721	0
	rs1385363			146079802	2	0.006687	0.5951	0.437	0.8326	0.238	0.1704	0.00245012	0.6448	0.00199005	0.483	0.0128866	0.1419	0
	rs1400176			70973	3
	rs1452336		LINGO2	28114180	9	0.01293	0.5115	0.488	1	0.145	0.7872	0.0025668	0.7095	0.000995025	0.3703	0.0165975	0.2304	0.00168919
	rs1561389		LOC100132713	74405696	18	0.009362	0.6454	0.374	1	0.487	0.3168	0.00046669	0.8234	0.00298507	0.3135	0.00512383	0.4429	0.00920502
	rs2077779			74173721	13	0.003121	0.9456	0.4	0.971	0.427	0.2568	0.000233345	0.1314	0.00298507	0.6149	0.00511945	0.7429	0
	rs2306862		LRP5	67934086	11	0.005796	0.6401	0.144	1	0.045	0.07484	0	0.01043	0.0039801	0.8788	0.00168492	0.2994	0.00335852
	rs2769258		KCNQ4	41032755	1	0.005796	0.4675	0.495	0.9891	0.34	0.6294	0.0012834	0.2762	0.00606965	0.1322	0.00417711	0.4114	0.0107884
	rs3736228		LRP5	67957871	11	0.02452	1	0.126	1	0.024	0.05674	0.000700035	0.00451	0.0039801	0.5967	0	0.4325	0.0140264
	rs3762371		GPR177	68393350	1	0.004012	0.8984	0.428	0.3407	0.218	0.1436	0.000816708	0.3138	0.00199005	0.8574	0.00168492	0.4687	0
	rs4075671			135694757	4	0.004012	0.3801	0.085	0.3515	0.348	0.8689	0.000583363	0.8172	0	0.04856	0.00421585	0.1723	0
	rs4276378			7297491	5	0.008025	0.4996	0.412	0.4537	0.276	0.3147	0	0.931	0.000995025	0.07594	0.00610288	0.08783	0
	rs4662248			146071926	2	0.003567	0.6311	0.437	0.8838	0.237	0.1814	0.00245012	0.6731	0.00199005	0.4844	0.0102389	0.2123	0
	rs4664076		CACNB4	152629737	2	0.003567	1	0.227	0.52	0.139	0.6155	0	0.7717	0.00557214	0.6716	0.00255973	0.5935	0
	rs594459			3943330	5	0.004458	0.6945	0.301	0.0616	0.208	0.1228	0	0.1334	0.000995025	0.4907	0.00839631	0.6284	0.0125628
	rs6535028			135757169	4	0.004904	0.5571	0.083	0.0095	0.141	0.9785	0.000583363	0.4911	0	0.00803	0.0118243	0.6731	0.0084674
	rs7521837	rs11808153	UBAP2L	152504687	1	0.03032	0.0275	0.118	1	0.026	0.7887	0.00172374	0.3341	0.00466201	0.5197	0	0.5588	0
	rs7864018			108935212	9	0.003567	0.681	0.242	0.8512	0.321	0.397	0.00151674	0.6834	0.000995025	0.4567	0	0.08379	0.00419463
	rs869878			74180896	13	0.00535	0.6418	0.262	0.8006	0.296	0.806	0.00046669	0.7674	0.000995025	0.3883	0.00507185	0.2813	0
	rs923346		LRP5	67938951	11	0.003567	0.5673	0.145	1	0.09	0.07623	0	0.01003	0.0039801	0.5706	0.000858369	0.2222	0.00753769
	rs969931			29602876	6	0.004458	0.6102	0.48	0.4092	0.389	0.4422	0.00046669	0.7734	0.000995025	0.4995	0.00168492	0.3223	0
	rs983034	rs2566785	GPR177	68376174	1	0.03433	0.327	0.409	1	0.253	0.1297	0.00379485	0.564	0.0031565	0.1134	0.00665557	0.502	0.00166667
Iceland
Femoral Neck	rs1007738	rs7480140	CKAP5	46812911	11	0.03522	0.1705	0.223	0.1342	0.47	0.3728	0.000915332	0.9638	0.000403592	0.9017	0.0107438	0.7888	0.014975
	rs1038304	rs1023940	C6orf97	151974471	6	0.03656	0.6887	0.478	0.8866	0.189	0.01001	N/A*	0.08231	0.00170255	0.5197	0.00997506	0.3333	0.00169062
	rs10497621		NUP35	183705688	2	0.007579	1	0.072	1	0.019	0.4353	0.00280014	0.2478	0.00199005	0.5357	0	0.414	0.00502092
	rs12437971		ADAMTS17	98662088	15	0.006687	0.6521	0.468	0.2928	0.165	0.5923	0.00279786	0.7729	0.00497018	0.9512	0.00501253	0.7986	0
	rs12775433		CPN1	101824082	10	0.004012	0.9698	0.356	0.9494	0.258	0.02118	0.000700035	0.262	0.0039801	0.6027	0.000856898	0.1299	0.0151388
	rs1332498		C1orf68	150957072	1	0.002229	0.1789	0.352	0.1732	0.487	0.1036	0	0.705	0	0.5005	0	0.3628	0.00334728
	rs2037957		ST3GAL1	134528403	8	0.002675	0.2902	0.349	0.2429	0.139	0.5246	0.000233345	0.5179	0.00298507	0.3405	0.00673968	0.2252	0.00999167
	rs2451255			159430804	6	0.002675	0.0229	0.468	0.7238	0.47	0.6308	0.00175009	0.2532	0.00298507	0.7336	0.00427716	0.7307	0.000834028
	rs2847351		APCDD1	10437041	18	0.02497	0.7517	0.32	0.2194	0.223	0.6661	0	0.6142	0.000994036	0.8076	0.0058382	0.1826	0.0155575
	rs2892966			122864017	4	0.02318	0.3266	0.434	0.8237	0.432	0.06073	0.00653366	0.6653	0	0.6635	0	0.7602	0.00521739
	rs3020331		ESR1	152050473	6	0.006242	0.3484	0.418	0.0625	0.308	0.07653	0	0.00374	0.0124378	0.4597	0.00254237	0.08242	0
	rs4075039			118645474	3	0.003567	0.5609	0.169	0.7778	0.099	0.2031	0.00525026	0.3958	0.0039801	0.3397	0.000830565	0.9212	0.00830565
	rs4516411		MAP4K3	39322180	2	0.004012	0.4229	0.099	1	0.022	0.9532	0.00268347	0.1781	0.0039801	0.7754	0	0.285	0.0111206
	rs4692511			30973757	4	0.004904	0.2607	0.131	0.5229	0.066	0.3026	0.00758371	0.1239	0.00845771	0.6188	0.0101351	0.6327	0.0042337
	rs6696981			22575445	1	0.00535	0.1919	0.125	0.5989	0.23	0.06502	0.000116673	0.4349	0.000995025	0.3837	0	0.1422	0.0154242
	rs6900157		C6orf97	151995820	6	0.005796	0.9258	0.36	1	0.323	0.0076	0.000116673	0.00317	0.00855721	0.5249	0	0.7893	0.00167364
	rs6929137		C6orf97	151978370	6	0.002675	0.3296	0.344	0.3995	0.483	0.0038	0.00245012	0.01221	0.00835821	0.8967	0.00499168	0.9039	0
	rs7024345		FOXE1	99635059	9	0.01337	1	0.251	0.6958	0.043	0.3323	0	0.9793	0.000994036	0.2694	0	0.7432	0.00170794
	rs7524102	rs12568930		22574818	1	0.00535	0.1916	0.186	0.0704	0.312	0.01166	0.00420021	0.09208	0.00676617	0.7934	0.00249792	0.479	0.00750626
	rs7676236			102793390	4	0.004458	0.9439	0.3	0.8865	0.09	0.3731	0	0.1072	0.00199005	0.1729	0.00512821	0.4222	0
	rs7752591		C6orf97	151988761	6	0.006687	0.9788	0.461	0.6212	0.255	0.00029	0.00105005	0.00222	0.00716418	0.5979	0	0.9282	0.00347524
	rs8100029		ARHGEF18	7354832	19	0.006687	0.2275	0.039	1	0.283	0.4868	0	0.8086	0.000995025	0.4317	0.0062333	0.6618	0.00171233
	rs851982		ESR1	152066678	6	0.004458	0.4234	0.381	0.3959	0.216	0.1442	0.000116673	0.00889	0.0129353	0.2946	0.00609756	0.3959	0
	rs884013		SMAD7	44710128	18	0.004012	0.0115	0.047	1	0.021	0.373	0.000583363	0.4609	0.00199005	0.7581	0.00084246	0.786	0.0177966
	rs907580		FOXE1	99662418	9	0.01783	0.9033	0.251	0.1629	0.047	0.4531	0	0.9289	0.000995025	0.3599	0.00421585	0.8965	0.00587741
Lumbar Spine	rs10125592		CDK5RAP2	122201556	9	0.00535	0.5632	0.161	1	0.291	0.805	0.00093338	0.7666	0.000995025	0.8901	0.000844595	0.8894	0.00851064
	rs1038304	rs1023940	C6orf97	151974471	6	0.03656	0.6887	0.478	0.8866	0.189	0.01001	N/A*	0.08231	0.00170255	0.5197	0.00997506	0.3333	0.00169062
	rs10505328			119219639	8	0.004904	0.6724	0.483	0.1301	0.185	0.08884	0.00361685	0.02716	0.00199005	0.7142	0.00169062	0.4338	0.00167364
	rs10876432	rs2886129	SP7	52018251	12	0.04726	0.5091	0.284	0.226	0.446	0.03608	N/A*	0.4843	0.00420799	0.00658	0.0399334	0.0053	0.0500417
	rs11898505	rs13383691	SPTBN1	54520154	2	0.004012	0.5985	0.434	0.6113	0.407	0.2706	0.0033835	0.2645	0.00298507	0.4705	0.00834028	0.6758	0
	rs1286077		RPS6KA5	90516137	14	0.004458	0.243	0.202	0.0763	0.254	0.05354	0.00525026	0.4819	0.00298507	0.1744	0.00594228	0.2721	0.00261324
	rs1286147		RPS6KA5	90537320	14	0.009362	0.1924	0.2	0.1949	0.263	0.06267	0.00478357	0.5007	0.00298507	0.3685	0	0.3701	0
	rs1377172			57447361	18	0.004904	0.0005	0.311	0.835	0.24	0.4241	0	0.4115	0	0.08315	0.00434783	0.579	0.00521739
	rs1999805		ESR1	152110057	6	0.003121	0.2437	0.449	0.0229	0.47	0.1966	0.00210011	0.03638	0.0130348	0.7069	0	0.7999	0
	rs2016266		SP7	52014222	12	0.003567	0.6602	0.319	0.5577	0.412	0.0304	N/A*	0.5522	0.00298507	0.01356	0.020185	0.05757	0.0376884
	rs2244352	rs10775662	WRB	39678545	21	0.04503	0.0879	0.303	0.0289	0.336	0.6244	0	0.1382	0.000715746	0.3509	0.00841043	0.6008	0.00498753
	rs2504063		ESR1	152132400	6
	rs2504070		ESR1	152126666	6	0.01025	0.405	0.339	0.1062	0.43	0.1231	0.00233345	0.03514	0.00905473	0.7332	0.00502513	0.2342	0.0217755
	rs2872375			78378354	3	0.002675	0.0578	0.348	0.7144	0.491	0.8055	0.000233345	0.4032	0	0.1477	0.015807	0.09423	0.00832639
	rs3020331		ESR1	152050473	6	0.006242	0.3484	0.418	0.0625	0.308	0.07653	0	0.00374	0.0124378	0.4597	0.00254237	0.08242	0
	rs3780674		CDK5RAP2	122206740	9	0.006687	0.7663	0.158	1	0.209	0.7881	0.00093338	0.7187	0.00199005	0.9703	0.000843882	0.9726	0
	rs3851406			169807659	3	0.001783	0.5128	0.113	0.1151	0.043	0.02669	0.000700035	0.9879	0	0.358	0.00342466	0.6696	0
	rs4315567			54509448	2	0.004012	0.623	0.332	1	0.098	0.7079	0.000700035	0.5539	0.00298507	0.3537	0	0.1792	0.00594732
	rs4810077		HMGB1L1	55477509	20	0.05395	0.5915	0.352	0.8222	0.465	0.09888	0.00216499	0.1396	0.00254946	0.2123	0	0.7686	0
	rs4870044		C6orf97	151943102	6	0.003567	0.9899	0.298	0.0619	0.31	0.1313	0.000583363	0.00056	0.0121393	0.4189	0.00588235	0.1388	0.0226131
	rs6469804	rs6984675		120114408	8	0.04012	0.1714	0.443	0.8961	0.246	0.3513	0.00124589	0.9432	0.000995025	0.3321	0.00428082	0.7486	0.00919732
	rs7752591		C6orf97	151988761	6	0.006687	0.9788	0.461	0.6212	0.255	0.00029	0.00105005	0.00222	0.00716418	0.5979	0	0.9282	0.00347524
	rs7992970			41843463	13	0.001783	0.5909	0.247	0.1742	0.284	0.9376	0.00280014	0.1138	0.00298507	0.7265	0	0.3939	0.00420521
	rs851982		ESR1	152066678	6	0.004458	0.4234	0.381	0.3959	0.216	0.1442	0.000116673	0.00889	0.0129353	0.2946	0.00609756	0.3959	0
	rs9594759			41930593	13	0.009362	0.9946	0.442	0.2261	0.47	0.6745	0.00093338	0.6587	0.000995025	0.4904	0	0.9124	0.0276382
GWAS	Genome-wide association study
HWE	Hardy-Weinberg equilibrium
MAF	Minor allele frequency
Red	p < 0.01
Orange	0.01 ≤ p < 0.5
*	Effect size estimates could not be computed for these tests due to large residual covariance values
